# Supplementary material for: Impact of Ectopic Pregnancy on the Outcomes of the Subsequent Pregnancy: A Systematic Review and Meta-Analysis
Source: J Clin Med. 2025 Jun 10;14(12):4112. doi: 10.3390/jcm14124112 (PMC12194004; doi:10.3390/jcm14124112)
Supplement: Supplementary file 1 [file jcm-14-04112-s001.zip]

Archive with 1 entries (1 files):
- jcm-3640009-supplementary.pdf
